# Supplementary material for: The Vitamin D Receptor–BIM Axis Overcomes Cisplatin Resistance in Head and Neck Cancer
Source: Cancers (Basel). 2022 Oct 19;14(20):5131. doi: 10.3390/cancers14205131 (PMC9600548; doi:10.3390/cancers14205131)
Supplement: Supplementary file 1 [file cancers-14-05131-s001.zip]

Archive with 1 entries (1 files):
- cancers-1910430_Supplementary 2nd final.pdf
